# Supplementary material for: NaF-PET Imaging of Atherosclerosis Burden
Source: J Imaging. 2023 Jan 30;9(2):31. doi: 10.3390/jimaging9020031 (PMC9966512; doi:10.3390/jimaging9020031)
Supplement: Supplementary file 1 [file jimaging-09-00031-s001.zip]

Archive with 1 entries (1 files):
- jimaging-2012405-supplementary.pdf
